# Supplementary material for: The Difference in the Creativity of People Who Are Deaf or Hard of Hearing and Those with Typical Hearing: A Scoping Review
Source: Children (Basel). 2023 Aug 14;10(8):1383. doi: 10.3390/children10081383 (PMC10453058; doi:10.3390/children10081383)
Supplement: Supplementary file 1 [file children-10-01383-s001.zip]

Archive with 1 entries (1 files):
- children-2552098-supplementary.pdf
